# Supplementary material for: Comprehensive Analysis of REST/NRSF Gene in Glioma and Its ceRNA Network Identification
Source: Front Med (Lausanne). 2021 Nov 11;8:739624. doi: 10.3389/fmed.2021.739624 (PMC8631926; doi:10.3389/fmed.2021.739624)
Supplement: Supplementary Table 2 — The list of GO/KEGG enrichment analysis of REST-associated differential expression gene analysis (DEGs). [file Table_2.xlsx]

## Sheet: Sheet 1
GO&KEGG	ID	Description	GeneRatio	BgRatio	pvalue	p.adjust	qvalue	geneID	Count
BP	GO:0030198	extracellular matrix organization	107/1781	368/18670	7.29697e-27	4.17387e-23	3.22833e-23	SPP1/FN1/TNR/TNC/CD44/COL6A1/AEBP1/COL4A2/COL4A1/COL1A2/ANXA2/COL1A1/TIMP1/COL3A1/COL6A2/MMP14/ITGB4/PDPN/ITGB2/TGFBI/LAMC1/POSTN/SERPINE1/NID1/SERPINH1/ITGA3/CCN1/LAMB1/COL5A2/DDR2/LAMA4/PLOD2/HSPG2/SULF1/VCAM1/EFEMP2/EMILIN1/CTSS/CHADL/TGFB2/ITGA5/COL5A1/FMOD/THBS1/NPNT/LAMA2/LOXL2/MFAP4/COL6A3/MMP24/FBLN5/COL11A1/ECM2/SMPD3/ICAM1/COL28A1/ADAM19/COL22A1/LOX/COL8A1/ITGA2/ADAM12/COL12A1/ICAM5/COL…	107
BP	GO:0043062	extracellular structure organization	113/1781	422/18670	5.91622e-25	1.69204e-21	1.30873e-21	SPP1/FN1/TNR/TNC/CD44/COL6A1/AEBP1/COL4A2/COL4A1/COL1A2/ANXA2/COL1A1/TIMP1/COL3A1/COL6A2/MMP14/ITGB4/PDPN/ITGB2/TGFBI/LAMC1/POSTN/SERPINE1/NID1/SERPINH1/ITGA3/CCN1/LAMB1/COL5A2/DDR2/LAMA4/PLOD2/HSPG2/SULF1/VCAM1/EFEMP2/EMILIN1/CTSS/CHADL/TGFB2/ITGA5/COL5A1/FMOD/THBS1/NPNT/LAMA2/LOXL2/MFAP4/COL6A3/MMP24/FBLN5/COL11A1/ECM2/SMPD3/ICAM1/COL28A1/ADAM19/COL22A1/LOX/COL8A1/ITGA2/ADAM12/COL12A1/ICAM5/COL…	113
BP	GO:0006836	neurotransmitter transport	76/1781	269/18670	1.28226e-18	2.44485e-15	1.891e-15	AQP1/SNAP25/CPLX2/STXBP1/CAMK2A/SYP/SYT1/SLC17A7/SEPTIN5/SYN1/UNC13A/NAPB/PRKCB/TSPOAP1/STX1B/SYN2/RPH3A/RIMS3/GAD1/RAB3A/RGS4/SV2B/SLC6A17/CPLX1/SYT7/SNCA/PRRT2/STX1A/SYT4/PPFIA3/CHRNB2/SNCG/RIMS2/SYNGR3/SYT5/CHRNA4/PPFIA2/PRKCG/PCLO/RIMS1/GAD2/STXBP5L/DOC2A/GRIN3A/CACNA1B/NPPA/HRH3/UNC13C/HTR2A/LILRB1/SLC17A8/SLC6A15/SLC32A1/SLC1A6/SLC6A7/SYT2/SLC17A6/DRD1/GRM4/ADCYAP1/HTR1A/ITGB3/HTR2C/KMO/CRH…	76
BP	GO:0099177	regulation of trans-synaptic signaling	101/1781	437/18670	1.81107e-17	2.58983e-14	2.00314e-14	EGFR/TNR/SNAP25/CPLX2/STXBP1/NCDN/CAMK2A/SYP/NRGN/SYT1/DNM1/SYNGR1/PRKAR1B/SEPTIN5/JPH4/SYN1/MAPK8IP2/UNC13A/NAPB/GRIN1/PRKCB/STX1B/CAMK2B/NPTX1/RIMS3/JPH3/RAB3A/RGS4/PLAT/CPLX1/SYT7/SNCA/PRRT2/CELF4/STX1A/RASGRF1/PRKCZ/CACNG8/SYT4/CCL2/PHF24/PPFIA3/SLC8A2/LAMA2/CHRNB2/SHANK2/SLC8A3/GRIN2B/SHANK1/SLC4A10/GRM3/HRH1/SNCG/RIMS2/FABP5/CHRNA4/PPFIA2/PRKCG/CUX2/CPEB3/RIMS1/NEURL1/STXBP5L/GRIN3A/CACNA1B…	101
BP	GO:0050804	modulation of chemical synaptic transmission	100/1781	436/18670	4.56385e-17	5.22105e-14	4.03829e-14	EGFR/TNR/SNAP25/CPLX2/STXBP1/NCDN/CAMK2A/SYP/NRGN/SYT1/DNM1/SYNGR1/PRKAR1B/SEPTIN5/JPH4/SYN1/MAPK8IP2/UNC13A/NAPB/GRIN1/PRKCB/STX1B/CAMK2B/NPTX1/RIMS3/JPH3/RAB3A/RGS4/PLAT/CPLX1/SYT7/SNCA/PRRT2/CELF4/STX1A/RASGRF1/PRKCZ/CACNG8/SYT4/CCL2/PHF24/PPFIA3/SLC8A2/LAMA2/CHRNB2/SHANK2/SLC8A3/GRIN2B/SHANK1/SLC4A10/GRM3/HRH1/SNCG/RIMS2/CHRNA4/PPFIA2/PRKCG/CUX2/CPEB3/RIMS1/NEURL1/STXBP5L/GRIN3A/CACNA1B/CDC20…	100
BP	GO:0023061	signal release	102/1781	462/18670	3.44925e-16	3.28829e-13	2.54337e-13	SPP1/EGFR/SNAP25/CPLX2/STXBP1/CAMK2A/SYP/SYT1/ANXA1/ENHO/SEPTIN5/VSNL1/SYN1/UNC13A/NAPB/PTPRN/PRKCB/TSPOAP1/STX1B/SYN2/RPH3A/CHGA/RIMS3/GAD1/RAB3A/BRSK2/CPLX1/SYT7/SNCA/PRRT2/ABCC8/STX1A/SYT4/PPFIA3/CHRNB2/CACNA1E/KCNJ11/SNCG/RIMS2/SYT5/SMPD3/CHRNA4/PPFIA2/ADM/PRKCG/PCLO/RIMS1/GPR27/GAD2/STXBP5L/DOC2A/GRIN3A/CACNA1B/KCNC2/NPPA/HRH3/UNC13C/HTR2A/LIF/NOS2/SLC32A1/HFE/ACVR1C/SYT2/CRHR1/RBP4/DPP4/OSM…	102
BP	GO:0048568	embryonic organ development	96/1781	428/18670	9.05175e-16	7.39658e-13	5.72098e-13	EGFR/EFEMP1/VEGFA/MMP14/CCN1/COL5A2/YAP1/SOCS3/CRB2/TGFB2/USH1C/RDH10/COL11A1/WNT7B/RARRES2/ADM/ATP8A2/GLI3/RYR2/NOG/TEAD2/CXCL8/EPHA2/GLI2/LIF/ST14/GJB6/CELSR1/CASP8/CTHRC1/HOXB3/SHOX2/STIL/FZD2/OTX1/RUNX2/E2F7/PDZD7/RBP4/STRA6/CHRNA9/MFAP2/HOXA5/HOXB2/HOXC4/TWIST1/EN1/EN2/HOXA3/HOXD9/HOXD10/FOLR1/HOXB7/NKX2-5/HOXB4/SNAI1/ROR2/E2F8/GLI1/HOXA2/HAND2/HOXA4/HOXA7/PAX5/IRX5/ALX4/PHLDA2/WNT16/OSR2/HO…	96
BP	GO:0007187	G protein-coupled receptor signaling pathway, coupled to cyclic nucleotide second messenger	68/1781	256/18670	2.61502e-15	1.86974e-12	1.44617e-12	FLNA/GABBR1/ANXA1/PDE2A/CHGA/S1PR3/SSTR2/CCL2/ADGRE5/GNAL/GRM3/HRH1/FPR1/ADM/CHRM1/SSTR1/CCR1/NPY/HRH3/HTR2A/AKAP5/CXCL10/VIPR1/GPR65/ADGRE2/GRM2/CRHR1/PLN/ADRA1B/PTGER4/GRM7/RXFP1/GPR26/CXCL9/CHRM4/PTGDR2/DRD1/GRM4/MARCO/HTR5A/ADCYAP1/VIP/CXCL11/ADGRE1/HTR1A/HTR2C/OPRK1/GLP2R/GLP1R/ADM2/FPR2/CRHR2/HTR1E/DRD5/MC4R/HTR6/LPAR3/HTR1B/PTGER2/ADGRD2/UCN2/ADGRG7/XCR1/ADGRE3/SSTR4/OPRM1/GHRH/UCN3	68
BP	GO:0042391	regulation of membrane potential	95/1781	434/18670	6.47785e-15	4.11703e-12	3.18437e-12	FLNA/GABBR1/ATP1A3/SLC17A7/MAPK8IP2/GRIN1/SCN3B/CLIC1/STX1B/GABRB3/RIMS3/KCNIP2/RGS4/CAV1/ANK3/SCN2A/SNCA/CELF4/STX1A/PRKCZ/GABRG2/SCN8A/SCN2B/GABRA3/GABRA1/CHRNB2/SHANK2/GABRB2/GRIN2B/CACNA1E/SHANK1/KCNC1/GABRD/KCNJ11/RIMS2/FGF13/KCNK3/CCK/KCNH3/CHRNA4/CUX2/CHRM1/RIMS1/KCNK1/GJC1/RYR2/GRIN3A/CACNA1B/RGS7BP/GABRA5/KCNC2/KCNJ3/KCNT1/NPPA/GABRA4/CACNA1I/CACNG2/KCNA1/SLC1A6/HCN1/CBLN1/SCN7A/KCNK12/G…	95
BP	GO:0003002	regionalization	80/1781	351/18670	9.50697e-14	5.43799e-11	4.20608e-11	C3/CRB2/WNT7B/SPRY1/FOXJ1/AR/GLI3/NOG/MEOX2/SEMA3A/TBR1/GLI2/CELSR1/DMRTA2/HOXB3/OTX1/RIPPLY2/EMX1/MSX2/HOXA10/HOXA5/HOXB2/HOXC10/HOXC4/GREM2/FEZF2/EN1/DKK1/SP8/HOXA3/HOXD9/HOXD10/HOXB7/NKX2-5/HOXD13/HOXB4/SNAI1/ROR2/GLI1/HOXA2/HOXA4/HOXA7/GSX2/ALX4/HOXA9/NKX6-1/HOXD11/HOXC6/FEZF1/HOXC11/HOXC13/HOXC9/PITX2/LHX3/TP63/PAX7/GATA4/HOXA6/SIX2/WT1/HOXB8/HOXC8/SIX3/HOXB6/HOXB5/EOMES/OTX2/BARX1/HOXB9/FOX…	80
CC	GO:0062023	collagen-containing extracellular matrix	111/1902	406/19717	6.65849e-25	3.87524e-22	2.94375e-22	FN1/TNR/TNC/COL6A1/AEBP1/COL4A2/EFEMP1/COL4A1/COL1A2/ANXA2/COL1A1/TIMP1/ANXA1/COL3A1/COL6A2/SERPING1/L1CAM/F3/TGFBI/LAMC1/POSTN/SERPINE1/NID1/LGALS3/SERPINH1/MGP/CCN1/LAMB1/COL5A2/LAMA4/HSPG2/THBS4/SULF1/CTSC/EFEMP2/EMILIN1/LTBP1/CTSS/F13A1/CHADL/TGFB2/COL5A1/SERPINA1/FMOD/THBS1/NPNT/PLSCR1/LAMA2/LOXL2/MFAP4/COL6A3/FBLN5/FGFBP3/COL11A1/PCOLCE/ECM2/FREM2/SNORC/RARRES2/FGL2/ICAM1/EMILIN3/MXRA5/COL2…	111
CC	GO:0097060	synaptic membrane	111/1902	432/19717	1.62161e-22	4.7189e-20	3.58462e-20	GABBR1/FAIM2/SNAP25/HIP1R/STXBP1/CAMK2A/SYP/NRGN/SYT1/DNM1/ANXA1/ATP2B2/UNC13A/GRIN1/SNAP91/STX1B/RPH3A/PDE2A/GABRB3/RIMS3/ITGA3/KCNJ9/ANK3/SCN2A/DDN/SYT7/PRRT2/STX1A/CACNG8/GABRG2/GABRA3/IQSEC3/GABRA1/CHRNB2/SHANK2/PRRT1/GABRB2/SLC8A3/GRIN2B/SHANK1/KCNC1/GRM3/SLC16A3/GABRD/RIMS2/CABP1/FABP5/SLITRK1/CHRNA4/PDLIM4/PRKCG/CPEB3/CHRM1/RIMS1/LRRTM4/DLGAP3/NEURL1/ANK1/GAD2/GRIN3A/SRPX2/RGS7BP/GABRA5/KC…	111
CC	GO:0098793	presynapse	117/1902	491/19717	9.03836e-21	1.75344e-18	1.33197e-18	GABBR1/SNAP25/CPLX2/STXBP1/SYP/SYT1/DNM1/SLC17A7/SYNGR1/SEPTIN5/SPTBN2/SYN1/ATP2B2/UNC13A/PTPRN/GRIN1/CDK5R1/PRKCB/SNAP91/KCNAB2/TSPOAP1/STX1B/PACSIN1/SYN2/BSN/RPH3A/PDE2A/SNCB/KCNIP3/RIMS3/GAD1/RAB3A/KCNJ9/LGI3/SV2B/SCN2A/SLC6A17/CPLX1/SYT7/RAB3C/SNCA/PRRT2/AMPH/SVOP/STX1A/SYT4/PPFIA3/CHRNB2/KCNC1/SLC4A10/GRM3/RIMS2/SYNGR3/SYT5/CCK/CHRNA4/PPFIA2/PRKCG/PCLO/CHRM1/RIMS1/ARHGAP44/ATP2B3/GAD2/SYNPR/…	117
CC	GO:1902495	transmembrane transporter complex	86/1902	324/19717	1.14661e-18	1.66832e-16	1.26731e-16	SNAP25/ATP1A3/GRIN1/SCN3B/CLIC1/KCNAB2/KCNIP3/GABRB3/UNC80/KCNIP2/CNTNAP2/SCN2A/ABCC8/STX1A/CACNG8/GABRG2/SCN8A/SCN2B/GABRA3/GABRA1/CHRNB2/SHANK2/GABRB2/GRIN2B/CACNA1E/SHANK1/KCNC1/GABRD/KCNJ11/CHRNA4/CNGA3/KCNAB1/KCNN1/KCNK1/MCUB/RYR2/GRIN3A/CACNA1B/GABRA5/KCNC2/KCNJ4/CACNG3/KCNJ3/GABRA4/CACNA2D3/CACNA1I/CACNG2/LRRC7/KCNA1/KCNS1/HCN1/SCN7A/VWC2L/KCNV1/OLFM3/KCNE3/CHRNA1/PLN/CHRNA9/KCNS2/GABRG3/H…	86
CC	GO:1990351	transporter complex	86/1902	332/19717	6.0005e-18	6.98458e-16	5.30571e-16	SNAP25/ATP1A3/GRIN1/SCN3B/CLIC1/KCNAB2/KCNIP3/GABRB3/UNC80/KCNIP2/CNTNAP2/SCN2A/ABCC8/STX1A/CACNG8/GABRG2/SCN8A/SCN2B/GABRA3/GABRA1/CHRNB2/SHANK2/GABRB2/GRIN2B/CACNA1E/SHANK1/KCNC1/GABRD/KCNJ11/CHRNA4/CNGA3/KCNAB1/KCNN1/KCNK1/MCUB/RYR2/GRIN3A/CACNA1B/GABRA5/KCNC2/KCNJ4/CACNG3/KCNJ3/GABRA4/CACNA2D3/CACNA1I/CACNG2/LRRC7/KCNA1/KCNS1/HCN1/SCN7A/VWC2L/KCNV1/OLFM3/KCNE3/CHRNA1/PLN/CHRNA9/KCNS2/GABRG3/H…	86
CC	GO:0034702	ion channel complex	80/1902	301/19717	1.72087e-17	1.66924e-15	1.26801e-15	SNAP25/GRIN1/SCN3B/CLIC1/KCNAB2/KCNIP3/GABRB3/UNC80/KCNIP2/CNTNAP2/SCN2A/ABCC8/STX1A/CACNG8/GABRG2/SCN8A/SCN2B/GABRA3/GABRA1/CHRNB2/SHANK2/GABRB2/GRIN2B/CACNA1E/SHANK1/KCNC1/GABRD/KCNJ11/CHRNA4/KCNAB1/KCNN1/KCNK1/MCUB/RYR2/GRIN3A/CACNA1B/GABRA5/KCNC2/KCNJ4/CACNG3/KCNJ3/GABRA4/CACNA2D3/CACNA1I/CACNG2/LRRC7/KCNA1/KCNS1/HCN1/SCN7A/VWC2L/KCNV1/OLFM3/KCNE3/CHRNA1/CHRNA9/KCNS2/GABRG3/HCN4/KCNA4/SCNN1B/…	80
CC	GO:0045211	postsynaptic membrane	78/1902	323/19717	1.36998e-14	1.13904e-12	8.65251e-13	GABBR1/FAIM2/CAMK2A/NRGN/DNM1/ATP2B2/GRIN1/RPH3A/GABRB3/ANK3/PRRT2/CACNG8/GABRG2/GABRA3/IQSEC3/GABRA1/CHRNB2/SHANK2/PRRT1/GABRB2/SLC8A3/GRIN2B/SHANK1/KCNC1/GRM3/SLC16A3/GABRD/CABP1/FABP5/SLITRK1/CHRNA4/PDLIM4/CPEB3/CHRM1/LRRTM4/DLGAP3/NEURL1/ANK1/GRIN3A/RGS7BP/GABRA5/KCNC2/KCNJ4/LRRTM1/CACNG3/KCTD16/GABRA4/HTR2A/CACNG2/LRRC7/KCNA1/SH2D5/LRFN5/CBLN1/DLGAP2/GRM5/GRIP2/GRM2/CHRNA1/LRFN2/CHRNA9/GRM7/…	78
CC	GO:0044306	neuron projection terminus	46/1902	138/19717	1.58323e-14	1.1518e-12	8.74945e-13	ATCAY/CPLX2/SYP/SYT1/UNC13A/PTPRN/GRIN1/PRKCB/KCNAB2/TSPOAP1/PACSIN1/BSN/KCNIP3/GAD1/RAB3A/CPLX1/SNCA/PRRT2/SYT4/KCNC1/SLC4A10/CCK/PRKCG/CHRM1/ITGA2/KCNC2/PDYN/UNC13C/KCNA1/SLC17A8/CDH8/SLC32A1/ROR1/ADCYAP1/OPRK1/CABP4/CNGB1/CRHR2/SLC18A3/HTR1B/GLRA1/TH/NTS/TULP1/GHRH/UCN3	46
CC	GO:0043679	axon terminus	42/1902	119/19717	2.3062e-14	1.49135e-12	1.13287e-12	CPLX2/SYP/UNC13A/PTPRN/GRIN1/PRKCB/KCNAB2/TSPOAP1/PACSIN1/KCNIP3/GAD1/RAB3A/CPLX1/SNCA/PRRT2/KCNC1/SLC4A10/CCK/PRKCG/CHRM1/ITGA2/KCNC2/PDYN/UNC13C/KCNA1/SLC17A8/CDH8/SLC32A1/ROR1/ADCYAP1/OPRK1/CABP4/CNGB1/CRHR2/SLC18A3/HTR1B/GLRA1/TH/NTS/TULP1/GHRH/UCN3	42
CC	GO:0044420	extracellular matrix component	25/1902	51/19717	7.20379e-13	4.19261e-11	3.18484e-11	TNR/TNC/COL4A2/COL4A1/COL1A2/COL1A1/COL3A1/LAMC1/LAMB1/COL5A2/EMILIN1/LTBP1/COL5A1/MFAP4/FBLN5/COL11A1/COL8A1/COL12A1/COL14A1/LUM/COL15A1/COL4A6/MFAP2/MFAP5/LAMB4	25
MF	GO:0022803	passive transmembrane transporter activity	121/1758	457/17697	1.17757e-24	1.10444e-21	8.86761e-22	AQP1/SNAP25/SLC17A7/ANXA2/JPH4/ASIC4/GRIN1/SCN3B/CLIC1/KCNAB2/TSPOAP1/PDE2A/KCNIP3/GABRB3/JPH3/UNC80/CYBB/KCNIP2/KCNJ9/SCN2A/ABCC8/FAM155A/CACNG8/GABRG2/SCN8A/SCN2B/GABRA3/GABRA1/CHRNB2/GABRB2/GRIN2B/CACNA1E/KCNC1/GABRD/KCNJ11/TMEM63C/KCNK3/KCNH3/CHRNA4/CNGA3/KCNAB1/APOL1/KCNN1/KCNK1/GJC1/RYR2/GRIN3A/CACNA1B/GABRA5/KCNC2/KCNJ4/CACNG3/KCNJ3/KCNT1/GABRA4/CACNA2D3/CACNA1I/PANX2/CACNG2/KCNA1/KCNS1/HC…	121
MF	GO:0015267	channel activity	120/1758	456/17697	3.29343e-24	1.10444e-21	8.86761e-22	AQP1/SNAP25/SLC17A7/ANXA2/JPH4/ASIC4/GRIN1/SCN3B/CLIC1/KCNAB2/TSPOAP1/PDE2A/KCNIP3/GABRB3/JPH3/UNC80/CYBB/KCNIP2/KCNJ9/SCN2A/ABCC8/FAM155A/CACNG8/GABRG2/SCN8A/SCN2B/GABRA3/GABRA1/CHRNB2/GABRB2/GRIN2B/CACNA1E/KCNC1/GABRD/KCNJ11/TMEM63C/KCNK3/KCNH3/CHRNA4/CNGA3/KCNAB1/APOL1/KCNN1/KCNK1/GJC1/RYR2/GRIN3A/CACNA1B/GABRA5/KCNC2/KCNJ4/CACNG3/KCNJ3/KCNT1/GABRA4/CACNA2D3/CACNA1I/PANX2/CACNG2/KCNA1/KCNS1/HC…	120
MF	GO:0005201	extracellular matrix structural constituent	65/1758	163/17697	3.31663e-24	1.10444e-21	8.86761e-22	CHI3L1/FN1/TNC/COL6A1/AEBP1/COL4A2/EFEMP1/COL4A1/COL1A2/COL1A1/COL3A1/COL6A2/TGFBI/LAMC1/POSTN/NID1/MGP/CCN1/LAMB1/COL5A2/LAMA4/HSPG2/EFEMP2/EMILIN1/LTBP1/CHADL/COL5A1/FMOD/THBS1/NPNT/LAMA2/MFAP4/COL6A3/FBLN5/COL11A1/PCOLCE/FGL2/EMILIN3/MXRA5/COL28A1/COL22A1/LTBP2/COL8A1/COL12A1/COL14A1/SRPX2/COL8A2/LUM/EMILIN2/NID2/CTHRC1/COL15A1/COL4A6/HMCN2/MMRN1/COL21A1/MFAP2/ASPN/MEPE/TFPI2/MFAP5/COL17A1/LAM…	65
MF	GO:0022838	substrate-specific channel activity	115/1758	428/17697	4.64328e-24	1.15966e-21	9.311e-22	AQP1/SNAP25/SLC17A7/ANXA2/JPH4/ASIC4/GRIN1/SCN3B/CLIC1/KCNAB2/TSPOAP1/PDE2A/KCNIP3/GABRB3/JPH3/UNC80/KCNIP2/KCNJ9/SCN2A/ABCC8/FAM155A/CACNG8/GABRG2/SCN8A/SCN2B/GABRA3/GABRA1/CHRNB2/GABRB2/GRIN2B/CACNA1E/KCNC1/GABRD/KCNJ11/TMEM63C/KCNK3/KCNH3/CHRNA4/CNGA3/KCNAB1/APOL1/KCNN1/KCNK1/GJC1/RYR2/GRIN3A/CACNA1B/GABRA5/KCNC2/KCNJ4/CACNG3/KCNJ3/KCNT1/GABRA4/CACNA2D3/CACNA1I/CACNG2/KCNA1/KCNS1/HCN1/SCN7A/KC…	115
MF	GO:0022839	ion gated channel activity	97/1758	334/17697	3.94114e-23	7.8744e-21	6.32242e-21	AQP1/SNAP25/SLC17A7/ANXA2/JPH4/GRIN1/SCN3B/CLIC1/KCNAB2/TSPOAP1/KCNIP3/GABRB3/JPH3/CYBB/KCNIP2/KCNJ9/SCN2A/FAM155A/CACNG8/GABRG2/SCN8A/SCN2B/GABRA3/GABRA1/CHRNB2/GABRB2/GRIN2B/CACNA1E/KCNC1/GABRD/KCNJ11/TMEM63C/KCNK3/KCNH3/CHRNA4/CNGA3/KCNAB1/KCNN1/KCNK1/RYR2/GRIN3A/CACNA1B/GABRA5/KCNC2/KCNJ4/CACNG3/KCNJ3/KCNT1/GABRA4/CACNA2D3/CACNA1I/CACNG2/KCNA1/KCNS1/HCN1/SCN7A/KCNK12/ANO4/KCNV1/ASIC2/KCNE3/CH…	97
MF	GO:0005216	ion channel activity	111/1758	416/17697	5.448e-23	9.07092e-21	7.28311e-21	AQP1/SNAP25/SLC17A7/ANXA2/JPH4/ASIC4/GRIN1/SCN3B/CLIC1/KCNAB2/TSPOAP1/PDE2A/KCNIP3/GABRB3/JPH3/UNC80/KCNIP2/KCNJ9/SCN2A/ABCC8/FAM155A/CACNG8/GABRG2/SCN8A/SCN2B/GABRA3/GABRA1/CHRNB2/GABRB2/GRIN2B/CACNA1E/KCNC1/GABRD/KCNJ11/TMEM63C/KCNK3/KCNH3/CHRNA4/CNGA3/KCNAB1/APOL1/KCNN1/KCNK1/GJC1/RYR2/GRIN3A/CACNA1B/GABRA5/KCNC2/KCNJ4/CACNG3/KCNJ3/KCNT1/GABRA4/CACNA2D3/CACNA1I/CACNG2/KCNA1/KCNS1/HCN1/SCN7A/KC…	111
MF	GO:0022836	gated channel activity	98/1758	343/17697	8.86864e-23	1.26568e-20	1.01623e-20	AQP1/SNAP25/SLC17A7/ANXA2/JPH4/GRIN1/SCN3B/CLIC1/KCNAB2/TSPOAP1/KCNIP3/GABRB3/JPH3/CYBB/KCNIP2/KCNJ9/SCN2A/FAM155A/CACNG8/GABRG2/SCN8A/SCN2B/GABRA3/GABRA1/CHRNB2/GABRB2/GRIN2B/CACNA1E/KCNC1/GABRD/KCNJ11/TMEM63C/KCNK3/KCNH3/CHRNA4/CNGA3/KCNAB1/KCNN1/KCNK1/RYR2/GRIN3A/CACNA1B/GABRA5/KCNC2/KCNJ4/CACNG3/KCNJ3/KCNT1/GABRA4/CACNA2D3/CACNA1I/CACNG2/KCNA1/KCNS1/HCN1/SCN7A/KCNK12/ANO4/KCNV1/ASIC2/KCNE3/CH…	98
MF	GO:0005261	cation channel activity	87/1758	319/17697	6.39842e-19	7.99002e-17	6.41526e-17	AQP1/SNAP25/ANXA2/JPH4/ASIC4/GRIN1/SCN3B/KCNAB2/TSPOAP1/PDE2A/KCNIP3/JPH3/UNC80/KCNIP2/KCNJ9/SCN2A/ABCC8/FAM155A/CACNG8/SCN8A/SCN2B/CHRNB2/GRIN2B/CACNA1E/KCNC1/KCNJ11/TMEM63C/KCNK3/KCNH3/CHRNA4/CNGA3/KCNAB1/KCNN1/KCNK1/RYR2/GRIN3A/CACNA1B/KCNC2/KCNJ4/CACNG3/KCNJ3/KCNT1/CACNA2D3/CACNA1I/CACNG2/KCNA1/KCNS1/HCN1/SCN7A/KCNK12/KCNV1/ASIC2/KCNE3/CHRNA1/CHRNA9/KCNH5/TRPM8/KCNS2/KCNJ12/HCN4/KCNK7/TRPV6/K…	87
MF	GO:0046873	metal ion transmembrane transporter activity	104/1758	438/17697	1.27995e-17	1.42075e-15	1.14073e-15	AQP1/SNAP25/ATP1A3/SLC17A7/ANXA2/JPH4/ATP2B2/ASIC4/GRIN1/SCN3B/KCNAB2/TSPOAP1/PDE2A/KCNIP3/JPH3/KCNIP2/KCNJ9/SLC12A5/SCN2A/SLC6A17/ABCC8/FAM155A/CACNG8/SCN8A/SCN2B/SLC8A2/SLC11A1/SLC8A3/GRIN2B/CACNA1E/KCNC1/SLC4A10/KCNJ11/KCNK3/KCNH3/KCNAB1/ATP2B3/KCNN1/KCNK1/RYR2/GRIN3A/CACNA1B/KCNC2/KCNJ4/CACNG3/KCNJ3/KCNT1/SLC30A3/CACNA2D3/CACNA1I/CACNG2/KCNA1/SLC6A15/KCNS1/SLC1A6/HCN1/SCN7A/KCNK12/SLC6A7/KCNV…	104
MF	GO:0005244	voltage-gated ion channel activity	61/1758	197/17697	1.81606e-16	1.64931e-14	1.32425e-14	SNAP25/ANXA2/GRIN1/SCN3B/CLIC1/KCNAB2/TSPOAP1/KCNIP3/CYBB/KCNIP2/KCNJ9/SCN2A/CACNG8/SCN8A/SCN2B/GRIN2B/CACNA1E/KCNC1/KCNJ11/KCNK3/KCNH3/KCNAB1/KCNK1/GRIN3A/CACNA1B/KCNC2/KCNJ4/CACNG3/KCNJ3/KCNT1/CACNA2D3/CACNA1I/CACNG2/KCNA1/KCNS1/HCN1/SCN7A/KCNK12/KCNV1/KCNE3/KCNH5/KCNS2/KCNJ12/HCN4/KCNK7/KCNH7/KCNA4/KCNB2/CLIC6/KCNK5/CALHM1/KCNH6/KCNJ15/LRRC38/KCNG3/HTR1B/KCNK4/OPRM1/LRRC26/CLCA3P/KCNK18	61
KEGG	hsa04080	Neuroactive ligand-receptor interaction	98/798	340/8016	9.14052e-24	2.68731e-21	2.08789e-21	C3/GABBR1/GRIN1/GABRB3/S1PR3/SSTR2/GABRG2/GABRA3/GABRA1/CHRNB2/GABRB2/GRIN2B/GRM3/HRH1/GABRD/FPR1/CCK/CHRNA4/ADM/CHRM1/PRLHR/GRIN3A/C5AR1/SSTR1/GABRA5/PDYN/GABRA4/NPY/HRH3/HTR2A/SST/FPR3/GRM5/F2RL1/VIPR1/GRM2/CHRNA1/CRHR1/ADRA1B/PTGER4/CHRNA9/CCKBR/GRM7/BDKRB2/PRSS3/RXFP1/GABRG3/GPR83/CHRM4/DRD1/GRM4/F2RL2/HTR5A/ADCYAP1/VIP/P2RY6/HTR1A/HTR2C/OPRK1/P2RX5/GLP2R/CHRNA2/MAS1/GLP1R/PTH2R/MCHR2/NMUR2/C…	98
KEGG	hsa04512	ECM-receptor interaction	34/798	88/8016	6.28936e-13	9.24537e-11	7.18312e-11	SPP1/FN1/TNR/TNC/CD44/COL6A1/COL4A2/COL4A1/COL1A2/COL1A1/COL6A2/ITGB4/LAMC1/ITGA3/LAMB1/LAMA4/HSPG2/THBS4/SV2B/ITGA5/THBS1/NPNT/LAMA2/COL6A3/FREM2/ITGA2/SDC1/ITGA4/IBSP/COL4A6/CD36/ITGB3/LAMB4/DMP1	34
KEGG	hsa05033	Nicotine addiction	21/798	40/8016	1.48148e-11	1.45185e-09	1.12801e-09	SLC17A7/GRIN1/GABRB3/GABRG2/GABRA3/GABRA1/CHRNB2/GABRB2/GRIN2B/GABRD/CHRNA4/GRIN3A/CACNA1B/GABRA5/GABRA4/SLC17A8/SLC32A1/SLC17A6/GABRG3/GABRA6/GABRR1	21
KEGG	hsa05150	Staphylococcus aureus infection	32/798	96/8016	2.80671e-10	2.06293e-08	1.60278e-08	C3/HLA-DRA/HLA-DRB1/HLA-DPA1/C1R/C1S/ITGB2/FCGR3A/HLA-DRB5/HLA-DQB1/HLA-DQA1/FCGR2A/FCGR2C/CFI/HLA-DOA/FPR1/CFH/ICAM1/C5AR1/C2/HLA-DQA2/FPR3/FCGR2B/KRT17/FPR2/IL10/FCAR/KRT14/KRT31/CAMP/KRT33B/DEFA5	32
KEGG	hsa04145	Phagosome	41/798	152/8016	1.43145e-09	8.41692e-08	6.53946e-08	C3/HLA-DRA/TUBB4A/HLA-DRB1/HLA-DPA1/SEC61G/C1R/MRC2/ATP6V1G2/ITGB2/FCGR3A/CYBB/HLA-DRB5/THBS4/TUBA4A/HLA-DQB1/CTSS/HLA-DQA1/ITGA5/TUBA1C/THBS1/TUBB6/FCGR2A/FCGR2C/DYNC1I1/MSR1/HLA-DOA/TLR2/ITGA2/HLA-DQA2/CLEC7A/CD36/TLR6/FCGR2B/PLA2R1/MARCO/ITGB3/ATP6V0A4/FCAR/TUBA8/CLEC4M	41
KEGG	hsa05323	Rheumatoid arthritis	28/798	93/8016	4.62125e-08	2.26441e-06	1.75932e-06	HLA-DRA/HLA-DRB1/HLA-DPA1/VEGFA/ATP6V1G2/ITGB2/HLA-DRB5/HLA-DQB1/HLA-DQA1/TGFB2/CCL2/HLA-DOA/ICAM1/TLR2/CXCL8/HLA-DQA2/ANGPT1/IL6/IL15/ATP6V0A4/CD28/CCL20/MMP1/CXCL6/CD80/TNFSF11/IFNG/CSF2	28
KEGG	hsa04974	Protein digestion and absorption	28/798	95/8016	7.67971e-08	3.22548e-06	2.50601e-06	ATP1A3/COL6A1/COL4A2/COL4A1/COL1A2/COL1A1/COL3A1/COL6A2/COL5A2/COL5A1/SLC8A2/COL6A3/SLC8A3/COL11A1/COL28A1/COL22A1/COL12A1/COL14A1/COL15A1/COL4A6/KCNE3/DPP4/COL21A1/PRSS3/FXYD2/COL17A1/KCNK5/SLC6A19	28
KEGG	hsa04610	Complement and coagulation cascades	26/798	85/8016	9.79764e-08	3.60063e-06	2.79748e-06	C3/C1R/SERPING1/C1S/F3/ITGB2/SERPINE1/VSIG4/PLAT/F13A1/PROS1/SERPINA1/CFI/F5/PLAU/CFH/TFPI/C5AR1/PLAUR/C2/SERPINA5/BDKRB2/F2RL2/C6/SERPINB2/CFHR1	26
KEGG	hsa04640	Hematopoietic cell lineage	28/798	99/8016	2.01504e-07	6.58247e-06	5.1142e-06	HLA-DRA/CD44/HLA-DRB1/HLA-DPA1/ITGA3/HLA-DRB5/HLA-DQB1/HLA-DQA1/ITGA5/HLA-DOA/ITGA2/IL1R1/HLA-DQA2/ITGA4/CD36/IL7R/ITGB3/CD3E/IL2RA/IL6/CD2/IL1R2/CD8B2/CD3G/IL5RA/CD1A/IL9R/CSF2	28
KEGG	hsa04510	Focal adhesion	44/798	199/8016	2.34282e-07	6.8879e-06	5.3515e-06	SPP1/EGFR/FN1/TNR/FLNA/TNC/COL6A1/COL4A2/COL4A1/COL1A2/VEGFA/COL1A1/ACTN1/SHC3/COL6A2/ITGB4/LAMC1/PRKCB/FLNC/ITGA3/LAMB1/LAMA4/CAV1/THBS4/ITGA5/RASGRF1/PAK3/THBS1/LAMA2/COL6A3/PRKCG/ITGA2/PAK5/VAV3/HGF/PDGFD/ITGA4/IBSP/COL4A6/ITGB3/PAK6/BUB1B-PAK6/LAMB4/MYL2	44
KEGG	hsa05146	Amoebiasis	28/798	102/8016	3.98493e-07	1.06506e-05	8.27492e-06	FN1/COL4A2/COL4A1/COL1A2/COL1A1/ACTN1/COL3A1/ITGB2/LAMC1/PRKCB/LAMB1/LAMA4/TGFB2/LAMA2/GNAL/PRKCG/TLR2/IL1R1/CXCL8/NOS2/COL4A6/IL6/IL1R2/IL10/LAMB4/CD1A/IFNG/CSF2	28
